# Supplementary material for: The STAT3‐CCND2 Axis Drives a Proliferative Metaplastic Precursor Population in Gastric Intestinal Metaplasia
Source: J Cell Mol Med. 2026 Jul 15;30(14):e71283. doi: 10.1111/jcmm.71283 (PMC13370793; doi:10.1111/jcmm.71283)
Supplement: Supplementary file 2 — Table S1: The clinical information of 3 GIM patients. Table S2: The Primers sequence of ChIP‐qPCR. Table S3: The 69 screened genes. Table S4: Correlations of transcription factors and their target genes. Table S5: Cell annotation of single cells. [file JCMM-30-e71283-s001.xlsx]

## Sheet: Supplementary Table 1
Supplementary Table 1. The clinical information of 3 GIM patients
Sample	Age	Gender	Disease	Part	Source	AB-PAS	HID-AB	GIM type
GIM6	37	Male	GIM	Angular incisure	Department of Pathology	positive (a small portion)	complete	I
GIM7	43	Male	GIM	Antrum	Department of Pathology	positive	complete	I
GIM8	64	Female	GIM	Angular incisure	Department of Pathology	positive	complete & incomplete	I&III

## Sheet: Supplemental Table 2
Supplemental Table 2. The Primers squence of ChIP-qPCR
	Forward primer	Reverse primer
Site 1-primer 1	CCGGACCTAATCCCTCACTC	CCCCTGCATCTGCTGACAAG
Site 1-primer 2	TCCCGGGCCATTTCCTAGA	CCCTGCATCTGCTGACAAGC
Site 1-primer 3	GCCGGACCTAATCCCTCAC	ACGCAGGAAAAACCCGCTTC
Site 2-primer 1	ACTTGGGTTTTTCAGCGAGC	GCGGGCGAGGAAAATGTCTA
Site 2-primer 2	AACTTGGGTTTTTCAGCGAGC	AGCAGCGGGAATGAGTATCC
Site 2-primer 3	CAACTTGGGTTTTTCAGCGAGC	CGACCTTATCAATAGCAGCGG
Site 3-primer 1	GGCCTGAGTTAATCGCTTGC	TGGGTGAGCCGTACACTAGG
Site 3-primer 2	AGCGATATCCCCTCCTTTCC	CTGGGTGAGCCGTACACTA
Site 3-primer 3	TCCGGGGCCTGAGTTAATCG	AGTGCCTCCCTCACCGAG
Negative control-primer 1	GCAAAGATGGCAGTCACGC	GCAACTTCAGAAACCTCGGAC
Negative control-primer 2	AACTGCCTTGATGGTCCGAG	ACATTAGACCACCAGCAGGC
Negative control-primer 3	GATGGCAGTCACGCCCTAT	GTGTGGCTAATGAGAGAGAGCA
Positive control-primer 1	CACAGCCTTTCAGTGCAGAG	AGAGACAGCGGTGGCAAG
Positive control-primer 2	TAGCCTGAACCCCCGAAAAC	CTGTCTCCGGAGCTGGAAAG
Positive control-primer 3	GTCGGCCTCCTAGAACTGCC	ACTCGCAGCAGAGAAAGGCT

## Sheet: Supplemental Table 3
Supplemental Table 3. The 69 screened genes
Gene	logFC_RNA	P.Value_RNA	adj.P.Val_RNA	DeltaBeta	P.Value_Meth	adj.P.Val_Meth	Type
PHGR1	6.22392	1.31e-15	3.49e-12	-0.211495	2.73e-08	2.9e-06	HypoMeth_UpReg
MYO7B	5.13642	4.09e-19	5.71e-15	-0.107938	8.52e-08	5.14e-06	HypoMeth_UpReg
HEPH	4.91865	7.1e-18	4.4e-14	-0.212977	2.31e-05	0.000231093	HypoMeth_UpReg
ANXA13	4.85367	2.68e-13	3.53e-10	-0.127574	1.26e-06	2.62e-05	HypoMeth_UpReg
PGC	-4.79202	1.18e-05	0.000685116	0.207568	4.29e-07	1.28e-05	HyperMeth_DownReg
TM4SF20	4.72841	5.76e-16	1.78e-12	-0.145564	3.81e-08	3.51e-06	HypoMeth_UpReg
CLRN3	4.29838	1.59e-18	1.5e-14	-0.266673	1.84e-08	2.4e-06	HypoMeth_UpReg
MEP1A	4.24972	3.88e-13	4.91e-10	-0.151112	2.94e-07	1.04e-05	HypoMeth_UpReg
PCK1	3.87439	1.85e-11	1.52e-08	-0.132057	0.00623448	0.0221799	HypoMeth_UpReg
CCND2	3.54736	2.9e-12	3.11e-09	-0.137358	1.13e-05	0.000133859	HypoMeth_UpReg
GUCY2C	3.40879	7.46e-14	1.26e-10	-0.117452	4.01e-05	0.000362447	HypoMeth_UpReg
FABP2	3.09372	2.54e-09	9.58e-07	-0.293125	1e-07	5.6e-06	HypoMeth_UpReg
VNN1	3.08443	2.47e-08	6.09e-06	-0.155759	2.28e-06	3.92e-05	HypoMeth_UpReg
MYRFL	3.07588	8.87e-14	1.41e-10	-0.153629	3.11e-08	3.12e-06	HypoMeth_UpReg
UGT1A8	3.02634	2.59e-10	1.46e-07	-0.227949	1.28e-09	8.88e-07	HypoMeth_UpReg
CLDN15	2.79835	1.44e-10	8.94e-08	-0.320044	2.51e-06	4.23e-05	HypoMeth_UpReg
HKDC1	2.60585	3.34e-11	2.48e-08	-0.119866	1.49e-07	6.65e-06	HypoMeth_UpReg
AQP1	2.57203	1.22e-07	2.18e-05	-0.110656	3.5e-08	3.38e-06	HypoMeth_UpReg
NELL1	-2.53893	1.81e-06	0.000176192	0.16046	0.000123776	0.000886463	HyperMeth_DownReg
AFAP1-AS1	2.49368	1.3e-05	0.000736277	-0.246288	4.68e-05	0.000409313	HypoMeth_UpReg
A4GNT	-2.45109	3.15e-06	0.000262596	0.120114	0.000394537	0.00229005	HyperMeth_DownReg
UGT1A10	2.40626	4.18e-10	2.16e-07	-0.203982	4.25e-08	3.61e-06	HypoMeth_UpReg
LRRC66	2.30932	3.52e-11	2.58e-08	-0.160391	1.68e-08	2.35e-06	HypoMeth_UpReg
NR1H4	2.26061	9.7e-09	2.85e-06	-0.255952	1.22e-06	2.55e-05	HypoMeth_UpReg
DSG3	2.20718	9.07e-09	2.69e-06	-0.148931	8.85e-06	0.000111096	HypoMeth_UpReg
HMOX1	2.19168	6e-10	2.91e-07	-0.161442	7.4e-08	4.86e-06	HypoMeth_UpReg
SHISA2	-2.12205	3.8e-05	0.00160355	0.155143	6.78e-07	1.73e-05	HyperMeth_DownReg
FAM3D	2.11439	6.37e-06	0.000443235	-0.114966	8.75e-07	2.03e-05	HypoMeth_UpReg
MOGAT3	2.08835	6.44e-10	3.07e-07	-0.194232	3.42e-05	0.000318585	HypoMeth_UpReg
DDC	2.02786	1.83e-07	2.96e-05	-0.115302	1.29e-08	2.22e-06	HypoMeth_UpReg
CCL25	1.84172	0.000787335	0.0146568	-0.116459	0.000668193	0.00354272	HypoMeth_UpReg
CLIC6	-1.76186	0.00100787	0.0175466	0.113307	0.0242132	0.06673	HyperMeth_DownReg
CLDN18	-1.72094	0.000545644	0.0111413	0.26741	1.33e-07	6.21e-06	HyperMeth_DownReg
THBS2	1.65161	8.15e-05	0.00283539	-0.170131	8.99e-06	0.000112268	HypoMeth_UpReg
LDOC1	-1.64498	6.58e-05	0.00242172	0.223145	4.54e-07	1.33e-05	HyperMeth_DownReg
GLTPD2	1.58762	2.78e-11	2.09e-08	-0.14619	2.84e-08	2.96e-06	HypoMeth_UpReg
NPY6R	1.56245	4.29e-05	0.00175054	-0.198864	0.000474754	0.00266475	HypoMeth_UpReg
DCHS2	-1.55728	0.00202245	0.0291416	0.406319	1.62e-09	8.98e-07	HyperMeth_DownReg
SPG20	-1.48979	0.000114597	0.00358135	0.202011	0.00341092	0.0135648	HyperMeth_DownReg
FBLN2	-1.45852	0.0049105	0.0558939	0.108913	2.63e-06	4.38e-05	HyperMeth_DownReg
C16orf89	-1.45298	8.79e-05	0.00296797	0.120841	1.95e-07	7.98e-06	HyperMeth_DownReg
COL4A5	-1.43182	0.000413513	0.00915392	0.107197	0.0338912	0.0881206	HyperMeth_DownReg
XXYLT1-AS2	-1.40225	0.000252193	0.00640101	0.297012	0.000110778	0.000807344	HyperMeth_DownReg
PRKAA2	-1.36148	9.43e-09	2.78e-06	0.124414	0.0006483	0.0034539	HyperMeth_DownReg
HTR1B	-1.32718	2.25e-05	0.00109316	0.126464	5.53e-05	0.000467322	HyperMeth_DownReg
CES3	1.32689	4.29e-08	9.81e-06	-0.152846	1.65e-08	2.35e-06	HypoMeth_UpReg
BEX4	-1.31633	0.000647145	0.0126133	0.129148	0.00471719	0.0177033	HyperMeth_DownReg
PDE4A	-1.3152	1.15e-07	2.12e-05	0.158863	1.64e-06	3.08e-05	HyperMeth_DownReg
CYP4F12	1.27094	8.79e-06	0.000557197	-0.107317	4.34e-09	1.42e-06	HypoMeth_UpReg
ECHDC3	-1.24585	0.0278937	0.195989	0.199127	1.03e-05	0.000125532	HyperMeth_DownReg
GPER1	-1.21965	5.7e-06	0.000406305	0.111492	0.0095132	0.0313126	HyperMeth_DownReg
SLC17A4	1.17769	1.32e-07	2.29e-05	-0.14654	1.95e-06	3.49e-05	HypoMeth_UpReg
IZUMO1	-1.17578	0.00118777	0.0198523	0.114907	0.000354211	0.00209085	HyperMeth_DownReg
VSIG1	-1.16232	0.0135339	0.116213	0.112724	4.39e-06	6.49e-05	HyperMeth_DownReg
EXOC3L2	-1.16168	1.69e-05	0.000883811	0.120038	0.0348225	0.0900846	HyperMeth_DownReg
PHLDB2	1.1351	0.000635099	0.0124525	-0.122069	8.8e-07	2.04e-05	HypoMeth_UpReg
AQP5	-1.12996	0.0173813	0.139316	0.116257	0.00198067	0.00870744	HyperMeth_DownReg
IL1R1	-1.10456	9.62e-05	0.00315434	0.175615	7.33e-06	9.59e-05	HyperMeth_DownReg
SERTAD4-AS1	-1.09701	5.81e-07	7.2e-05	0.122537	4.9e-07	1.39e-05	HyperMeth_DownReg
C2orf82	1.0968	7.5e-07	8.86e-05	-0.136519	6.21e-07	1.63e-05	HypoMeth_UpReg
UGT2A3	1.09434	0.00338373	0.0426604	-0.17807	0.000243541	0.00152958	HypoMeth_UpReg
PRR4	-1.09104	0.00191087	0.0280306	0.238736	7.22e-05	0.000574989	HyperMeth_DownReg
FADS2	-1.07946	0.0280995	0.197071	0.167078	0.000107764	0.000790651	HyperMeth_DownReg
WASF3	-1.06113	3.31e-05	0.00143542	0.125427	0.000305758	0.00185277	HyperMeth_DownReg
SLC6A12	1.05794	0.000165271	0.00469486	-0.112995	2e-06	3.56e-05	HypoMeth_UpReg
PRR15L	1.053	4.55e-11	3.13e-08	-0.192164	5.19e-09	1.45e-06	HypoMeth_UpReg
GABARAPL1	-1.03442	6.22e-05	0.0023186	0.271334	5.57e-06	7.79e-05	HyperMeth_DownReg
KRT17	1.01505	0.00185381	0.0274274	-0.187181	1.2e-05	0.000140522	HypoMeth_UpReg
NOXO1	1.00821	2.84e-07	4.14e-05	-0.104308	1.05e-06	2.31e-05	HypoMeth_UpReg

## Sheet: Supplemental Table 4
Supplemental Table 4. Correlations of transcription factors and their target genes
STAT	Target	Correlation	P_value	CI_lower	CI_upper
STAT1	KRT17	0.0841315	0.53758	-0.182812	0.339522
STAT1	NR1H4	-0.113666	0.404211	-0.36564	0.153831
STAT1	HMOX1	0.347314	0.00872539	0.0928952	0.559158
STAT3	CCND2	0.566248	5.39928e-06	0.356404	0.72171
STAT3	KRT17	0.0430018	0.753002	-0.222413	0.302483
STAT3	HMOX1	0.289662	0.030357	0.0289677	0.513461

## Sheet: Supplemental Table 5
Supplemental Table 5. Cell annotation of single cells
seurat_clusters	Stemness_Score	Gastric_Score	Intestinal_Score	cluster	G1	G2M	S	MKI67	LGR5	CDX2	IM_Prop	Normal_Prop
0	0.23574	-0.0645755	-0.0204684	0	0.915547	0.00885967	0.075593	0.0425558	0.912713	0.405331	0.632466	0.367534
1	-0.122043	0.0515978	0.0658501	1	0.870906	0.00761615	0.121478	0.0344514	0.287448	0.462861	0.62281	0.37719
2	0.203978	0.119122	-0.0505482	2	0.943403	0.00879541	0.0478011	0.0329936	0.922296	0.220625	0.505736	0.494264
3	-0.0400007	0.174161	0.0337437	3	0.94857	0.0109384	0.0404913	0.0308221	0.134014	0.28114	0.551909	0.448091
4	-0.110263	-0.0464031	0.0255079	4	0.376598	0.375948	0.247454	0.738642	0.340261	0.55552	0.552546	0.447454
5	-0.105216	0.0628449	-0.0142014	5	0.00621581	0.00472402	0.98906	0.475089	0.371585	0.312713	0.522874	0.477126
6	-0.0163806	-0.104014	-0.0511274	6	0.961109	0.00301477	0.0358758	0.0127578	0.343207	0.415138	0.747362	0.252638
7	-0.138097	0.2199	0.198634	7	0.953037	0.00706215	0.0399011	0.0322851	0.113255	0.507953	0.697034	0.302966
8	-0.158762	-0.0568426	0.0351474	8	0	0.993249	0.00675105	3.49996	0.288315	0.569864	0.535865	0.464135
9	-0.148296	-0.0613286	-0.0312255	9	0	0.664282	0.335718	3.03844	0.360363	0.263987	0.556975	0.443025
10	0.155121	0.144971	-0.0589043	10	0.933129	0.00306748	0.0638037	0.013606	0.842917	0.21355	0.568098	0.431902
11	0.593425	-0.341893	0.147707	11	0.07	0.489375	0.440625	1.09593	1.2156	0.626203	0.9725	0.0275
12	-0.111781	-0.128918	-0.0185421	12	0.935811	0.00608108	0.0581081	0.0213481	0.185056	0.618049	0.747973	0.252027
13	-0.301501	0.0653909	-0.0714941	13	0.876099	0.109512	0.0143885	0.220659	0.050291	0.125919	0.319744	0.680256
14	0.173818	-0.450308	-0.0454616	14	0.919864	0.0204604	0.059676	0.0501197	0.801559	0.458643	0.767263	0.232737
15	0.861536	-0.35288	0.0170858	15	0.954813	0	0.0451866	0.0377	2.04806	0.832409	0.992141	0.00785855
16	0.299147	-0.701103	0.298082	16	0.803089	0.015444	0.181467	0.0348629	0.296168	0.889701	0.992278	0.00772201
17	0.274267	0.342576	-0.0792199	17	0.961702	0.012766	0.0255319	0.0242861	0.665867	0.0925735	0.485106	0.514894
